# Supplementary material for: Assessment of Soil Health Through Metagenomic Analysis of Bacterial Diversity in Russian Black Soil
Source: Microorganisms. 2025 Apr 9;13(4):854. doi: 10.3390/microorganisms13040854 (PMC12029357; doi:10.3390/microorganisms13040854)
Supplement: Supplementary file 1 [file microorganisms-13-00854-s001.zip]

Archive with 1 entries (1 files):
- microorganisms-3517515-supplementary.xlsx
