# Supplementary material for: Assessment of Soil Health Through Metagenomic Analysis of Bacterial Diversity in Russian Black Soil
Source: Microorganisms. 2025 Apr 9;13(4):854. doi: 10.3390/microorganisms13040854 (PMC12029357; doi:10.3390/microorganisms13040854)
Supplement: Supplementary file 1 [file microorganisms-13-00854-s001.zip › microorganisms-3517515-supplementary.xlsx]

## Sheet: Sheet1
Gene name	Enzyme name	Bacterial origin (genus)	UniprotID
abfA	Alpha-L-arabinofuranosidase A	Aspergillus	['P42254' 'Q8NK90' 'P42254' 'Q8NK90']
		Penicillium	['U6A629' 'U6A629']
		Geobacillus	['Q9XBQ3' 'Q9XBQ3']
		Halalkalibacterium	['Q9KBR4' 'Q9KBR4']
		Streptomyces	['P53627' 'P53627']
		Bacillus	['P94531' 'P94531']
		Aspergillus	['Q96X54' 'B8NKA3' 'A2Q7E0' 'Q2U790' 'Q0CTV2' 'Q96X54' 'B8NKA3' 'A2Q7E0' 'Q2U790' 'Q0CTV2']
		Emericella	['Q5BA89' 'Q5BA89']
abnA	Arabinan endo-1,5-alpha-L-arabinosidase A	Aspergillus	['P42256' 'Q9HFS9' 'P42256' 'Q9HFS9']
		Bacillus	['P94522' 'P94522']
		Aspergillus	['B0XZW5' 'A1CLG4' 'Q0CS14' 'Q2U8C6' 'Q4WYX7' 'B8NDL1' 'A2QT85' 'B0XZW5' 'A1CLG4' 'Q0CS14' 'Q2U8C6' 'Q4WYX7' 'B8NDL1' 'A2QT85']
		Emericella	['Q5BA96' 'Q5BA96']
		Dictyostelium	['Q55DU3' 'Q55DU3']
		Neosartorya	['A1D5W1' 'A1D5W1']
accA	Acetyl-coenzyme A carboxylase carboxyl transferase subunit alpha	Acaryochloris	['B0CF67' 'B0CF67']
		Acidiphilium	['A5G0K5' 'A5G0K5']
		Acinetobacter	['B0VV78' 'B7I6A3' 'B0V5P9' 'B2HTI7' 'A3M2B3' 'B7GZY9' 'B0VV78' 'B7I6A3' 'B0V5P9' 'B2HTI7' 'A3M2B3' 'B7GZY9']
		Actinobacillus	['B0BR78' 'A3N2D4' 'A6VNE6' 'B3H2H3' 'B0BR78' 'A3N2D4' 'A6VNE6' 'B3H2H3']
		Afipia	['B6JAC0' 'B6JAC0']
		Alcanivorax	['Q0VQE1' 'Q0VQE1']
		Aliarcobacter	['A8EWE9' 'A8EWE9']
		Aliivibrio	['B5F9W0' 'Q5E3F5' 'B6EJW4' 'B5F9W0' 'Q5E3F5' 'B6EJW4']
		Alkalilimnicola	['Q0A7K0' 'Q0A7K0']
		Alkaliphilus	['A8MLP2' 'A8MLP2']
		Anoxybacillus	['B7GGT0' 'B7GGT0']
		Antithamnion	['P46316' 'P46316']
		Aquifex	['O67260' 'O67260']
		Aromatoleum	['Q5P2J0' 'Q5P2J0']
		Azoarcus	['A1K3X7' 'A1K3X7']
		Azorhizobium	['A8IHS4' 'A8IHS4']
		Azotobacter	['C1DST0' 'C1DST0']
		Bacillus	['C3L8X9' 'C3PAI9' 'A7Z7K7' 'Q81KY9' 'Q633J7' 'O34847' 'Q6HCT2' 'A0RJJ7' 'Q817F2' 'B7IJZ9' 'C1EUU4' 'B7HFB4' 'Q65G81' 'A7GTP5' 'B7HRP0' 'B9J0A0' 'B7JRX3' 'C3L8X9' 'C3PAI9' 'A7Z7K7' 'Q81KY9' 'Q633J7' 'O34847' 'Q6HCT2' 'A0RJJ7' 'Q817F2' 'B7IJZ9' 'C1EUU4' 'B7HFB4' 'Q65G81' 'A7GTP5' 'B7HRP0' 'B9J0A0' 'B7JRX3']
		Bartonella	['A1UQX6' 'A9IZR9' 'A1UQX6' 'A9IZR9']
		Beijerinckia	['B2IKU6' 'B2IKU6']
		Blochmanniella	['Q7VRD0' 'Q493B6' 'Q7VRD0' 'Q493B6']
		Bordetella	['Q2KX40' 'Q7W860' 'Q7VX94' 'Q7WLK8' 'Q2KX40' 'Q7W860' 'Q7VX94' 'Q7WLK8']
		Bradyrhizobium	['A5ETC9' 'A4YKW6' 'A5ETC9' 'A4YKW6']
		Brucella	['C0RFS3' 'A6WXC3' 'A9M9B7' 'Q57AM5' 'Q8YJP3' 'A5VSZ7' 'C0RFS3' 'A6WXC3' 'A9M9B7' 'Q57AM5' 'Q8YJP3' 'A5VSZ7']
		Burkholderia	['Q0BDV6' 'Q63ST0' 'Q62J39' 'Q0BDV6' 'Q63ST0' 'Q62J39']
		Campylobacter	['Q5HW21' 'A7H4T6' 'A1VYG1' 'A7GWR2' 'A8FKN0' 'A7ZF35' 'B9KF15' 'A0RQM4' 'A7HZZ3' 'Q9PI62' 'Q5HW21' 'A7H4T6' 'A1VYG1' 'A7GWR2' 'A8FKN0' 'A7ZF35' 'B9KF15' 'A0RQM4' 'A7HZZ3' 'Q9PI62']
		Carboxydothermus	['Q3ACZ7' 'Q3ACZ7']
		Caulobacter	['B8H2N7' 'Q9A448' 'B0T8G4' 'B8H2N7' 'Q9A448' 'B0T8G4']
		Cellvibrio	['B3PBR5' 'B3PBR5']
		Cereibacter	['A4WVF3' 'A3PGR9' 'Q3J5L4' 'A4WVF3' 'A3PGR9' 'Q3J5L4']
		Chelativorans	['Q11DU2' 'Q11DU2']
		Chlamydia	['Q9PKC9' 'B0B7I1' 'Q823M8' 'B0BBP6' 'Q253Y8' 'O84267' 'Q9Z8C9' 'Q5L6A8' 'Q3KM97' 'Q9PKC9' 'B0B7I1' 'Q823M8' 'B0BBP6' 'Q253Y8' 'O84267' 'Q9Z8C9' 'Q5L6A8' 'Q3KM97']
		Chlorobaculum	['Q8KG09' 'B3QQR6' 'Q8KG09' 'B3QQR6']
		Chlorobium	['A4SGK0' 'Q3B1I3' 'A1BD29' 'Q3ATN9' 'B3EL67' 'B3EER8' 'A4SGK0' 'Q3B1I3' 'A1BD29' 'Q3ATN9' 'B3EL67' 'B3EER8']
		Christiangramia	['A0LYY6' 'A0LYY6']
		Chromobacterium	['Q7NT71' 'Q7NT71']
		Chromohalobacter	['Q1R017' 'Q1R017']
		Clostridium	['Q8XLG5' 'B2V3S7' 'Q0STU1' 'A6LSD1' 'Q0TRG2' 'B2THL2' 'Q97DB2' 'Q8XLG5' 'B2V3S7' 'Q0STU1' 'A6LSD1' 'Q0TRG2' 'B2THL2' 'Q97DB2']
		Colwellia	['Q485F2' 'Q485F2']
		Coxiella	['Q83BJ8' 'B6J4K5' 'A9N949' 'A9KF93' 'B6IYZ2' 'Q83BJ8' 'B6J4K5' 'A9N949' 'A9KF93' 'B6IYZ2']
		Crocosphaera	['B1WPW6' 'B1WPW6']
		Cronobacter	['A7MEM7' 'A7MEM7']
		Cyanidioschyzon	['Q85G50' 'Q85G50']
		Cyanidium	['O19903' 'O19903']
		Cyanothece	['B8HSZ5' 'B8HSZ5']
		Dechloromonas	['Q47HT1' 'Q47HT1']
		Deinococcus	['Q9RV16' 'Q9RV16']
		Desulfitobacterium	['Q24XY7' 'B8FTK8' 'Q24XY7' 'B8FTK8']
		Dictyostelium	['Q54J08' 'Q54J08']
		Edwardsiella	['C5B7S4' 'C5B7S4']
		Endomicrobium	['B1GZT6' 'B1GZT6']
		Erwinia	['B2VHY2' 'B2VHY2']
		Erythrobacter	['Q2NB51' 'Q2NB51']
		Escherichia	['B7NIE7' 'B5Z0G4' 'P0ABD5' 'B7MBG6' 'Q8FL03' 'B7NIE7' 'B5Z0G4' 'P0ABD5' 'B7MBG6' 'Q8FL03']
		Flavobacterium	['A5FNY7' 'A6GX95' 'A5FNY7' 'A6GX95']
		Francisella	['Q14GB2' 'Q14GB2']
		Gemmatimonas	['C1A6B8' 'C1A6B8']
		Geobacillus	['C5D664' 'Q5KWB0' 'A4IRQ6' 'C5D664' 'Q5KWB0' 'A4IRQ6']
		Geobacter	['Q39WC1' 'Q74DB5' 'Q39WC1' 'Q74DB5']
		Glaesserella	['B8F892' 'B8F892']
		Gloeobacter	['Q7NCW2' 'Q7NCW2']
		Gluconacetobacter	['A9HL57' 'A9HL57']
		Gracilaria	['Q6B8M3' 'Q6B8M3']
		Halalkalibacterium	['Q9K842' 'Q9K842']
		Halorhodospira	['A1WWZ8' 'A1WWZ8']
		Helicobacter	['B5Z6S9' 'Q17XQ8' 'B2UTS1' 'O25283' 'Q7VI82' 'B6JLE0' 'Q1CTX0' 'Q9ZLS3' 'B5Z6S9' 'Q17XQ8' 'B2UTS1' 'O25283' 'Q7VI82' 'B6JLE0' 'Q1CTX0' 'Q9ZLS3']
		Heliobacterium	['B0TI32' 'B0TI32']
		Hydrogenovibrio	['Q31G64' 'Q31G64']
		Idiomarina	['Q5QZP1' 'Q5QZP1']
		Jannaschia	['Q28V72' 'Q28V72']
		Klebsiella	['A6T4Y7' 'B5Y1I6' 'A6T4Y7' 'B5Y1I6']
		Laribacter	['C1D531' 'C1D531']
		Legionella	['Q5ZXE6' 'Q5ZXE6']
		Listeria	['Q8Y6V9' 'B8DHH5' 'C1KVL9' 'Q92BE3' 'Q71Z95' 'A0AJ21' 'Q8Y6V9' 'B8DHH5' 'C1KVL9' 'Q92BE3' 'Q71Z95' 'A0AJ21']
		Mannheimia	['Q65UI5' 'Q65UI5']
		Marinobacter	['A1TZ44' 'A1TZ44']
		Marinomonas	['A6VUT8' 'A6VUT8']
		Mesorhizobium	['Q98FX7' 'Q98FX7']
		Methylobacterium	['B0UBU9' 'B8ID69' 'B0UBU9' 'B8ID69']
		Methylococcus	['Q607F6' 'Q607F6']
		Neisseria	['A9LZ61' 'A1KTZ4' 'Q9JUF0' 'Q5F8F5' 'B4RLH9' 'A9LZ61' 'A1KTZ4' 'Q9JUF0' 'Q5F8F5' 'B4RLH9']
		Neopyropia	['Q1XDB6' 'Q1XDB6']
		Nitratiruptor	['A6Q1S1' 'A6Q1S1']
		Nitrobacter	['Q3SVN2' 'Q1QQX0' 'Q3SVN2' 'Q1QQX0']
		Nitrosomonas	['Q82VP5' 'Q0ADH1' 'Q82VP5' 'Q0ADH1']
		Nitrosospira	['Q2Y814' 'Q2Y814']
		Nostoc	['Q8YLL3' 'B2J1L9' 'Q8YLL3' 'B2J1L9']
		Oceanobacillus	['Q8EPD5' 'Q8EPD5']
		Paraburkholderia	['Q13X62' 'B2JIR9' 'B2SXP7' 'Q13X62' 'B2JIR9' 'B2SXP7']
		Paracoccus	['A1B4I6' 'A1B4I6']
		Paramagnetospirillum	['Q2VZG7' 'Q2VZG7']
		Parasynechococcus	['Q7U5H1' 'Q7U5H1']
		Parvibaculum	['A7HTW0' 'A7HTW0']
		Pasteurella	['Q9CNX9' 'Q9CNX9']
		Pectobacterium	['Q6D8C7' 'C6DAJ9' 'Q6D8C7' 'C6DAJ9']
		Pelodictyon	['B4SG04' 'B4SG04']
		Phenylobacterium	['B4RG38' 'B4RG38']
		Photobacterium	['Q6LN40' 'Q6LN40']
		Photorhabdus	['Q7N8N1' 'Q7N8N1']
		Picosynechococcus	['B1XK66' 'B1XK66']
		Polynucleobacter	['A4SX64' 'A4SX64']
		Porphyra	['P51371' 'P51371']
		Prochlorococcus	['A2C7S3' 'Q7V2E6' 'A9BEF8' 'Q7VD49' 'Q7V6D6' 'A2BVJ6' 'Q46GP3' 'Q31C00' 'A3PBQ8' 'A2C7S3' 'Q7V2E6' 'A9BEF8' 'Q7VD49' 'Q7V6D6' 'A2BVJ6' 'Q46GP3' 'Q31C00' 'A3PBQ8']
		Prosthecochloris	['B4S4A3' 'B4S4A3']
		Protochlamydia	['Q6MC11' 'Q6MC11']
		Pseudoalteromonas	['Q3IIX1' 'Q15WE7' 'Q3IIX1' 'Q15WE7']
		Pseudomonas	['C3K6H2' 'Q4ZWR2' 'B7V7U9' 'Q88MG4' 'Q1I642' 'Q3KH96' 'Q48F75' 'Q886M7' 'Q4KHG0' 'Q02RB1' 'Q9HXZ2' 'A6V1E9' 'C3K6H2' 'Q4ZWR2' 'B7V7U9' 'Q88MG4' 'Q1I642' 'Q3KH96' 'Q48F75' 'Q886M7' 'Q4KHG0' 'Q02RB1' 'Q9HXZ2' 'A6V1E9']
		Ralstonia	['Q8Y075' 'Q8Y075']
		Rhizobium	['Q1MB43' 'Q92ME2' 'B3PPF4' 'B5ZSI8' 'B9JBU0' 'Q2K3L0' 'Q1MB43' 'Q92ME2' 'B3PPF4' 'B5ZSI8' 'B9JBU0' 'Q2K3L0']
		Rhizorhabdus	['A5V3X0' 'A5V3X0']
		Rhodopirellula	['Q7TTY7' 'Q7TTY7']
		Rhodopseudomonas	['Q6NCG4' 'Q2J2R7' 'Q07VD3' 'Q6NCG4' 'Q2J2R7' 'Q07VD3']
		Rhodospirillum	['B6IUW3' 'B6IUW3']
		Rippkaea	['B7JZP4' 'B7JZP4']
		Roseobacter	['Q16BI0' 'Q16BI0']
		Rubrobacter	['Q1AU97' 'Q1AU97']
		Ruegeria	['Q5LME7' 'Q5LME7']
		Ruminiclostridium	['B8I942' 'B8I942']
		Saccharophagus	['Q21LR0' 'Q21LR0']
		Salmonella	['B5BAP2' 'A9N0T5' 'Q5PD69' 'B5R424' 'P0A1C3' 'B5R5I8' 'Q57T23' 'B5BAP2' 'A9N0T5' 'Q5PD69' 'B5R424' 'P0A1C3' 'B5R5I8' 'Q57T23']
		Serratia	['A8GID0' 'A8GID0']
		Shigella	['Q0T824' 'Q0T824']
		Shouchella	['Q5WEF5' 'Q5WEF5']
		Sodalis	['Q2NRM3' 'Q2NRM3']
		Sorangium	['A9F596' 'A9F596']
		Staphylococcus	['Q8NW60' 'Q7A558' 'Q99TG3' 'Q2YTE1' 'Q6G8M7' 'Q5HNK5' 'Q49YC9' 'Q6GG07' 'Q5HF74' 'Q4L741' 'Q8NW60' 'Q7A558' 'Q99TG3' 'Q2YTE1' 'Q6G8M7' 'Q5HNK5' 'Q49YC9' 'Q6GG07' 'Q5HF74' 'Q4L741']
		Stenotrophomonas	['B4SQ06' 'B2FHN1' 'B4SQ06' 'B2FHN1']
		Streptococcus	['B9DVD9' 'B8ZLJ3' 'Q5M174' 'Q8DR13' 'Q5M5R1' 'A2RCY0' 'B9DVD9' 'B8ZLJ3' 'Q5M174' 'Q8DR13' 'Q5M5R1' 'A2RCY0']
		Stutzerimonas	['A4VJT7' 'A4VJT7']
		Sulfurimonas	['Q30Q46' 'Q30Q46']
		Sulfurovum	['A6QC95' 'A6QC95']
		Synechococcus	['Q3ALN0' 'Q5N625' 'Q0I8N1' 'Q3AV54' 'Q3ALN0' 'Q5N625' 'Q0I8N1' 'Q3AV54']
		Synechocystis	['P74638' 'P74638']
		Syntrophomonas	['Q0AVW1' 'Q0AVW1']
		Syntrophotalea	['Q3A585' 'Q3A585']
		Teredinibacter	['C5BR01' 'C5BR01']
		Thermosynechococcus	['Q8DJB6' 'Q8DJB6']
		Thermus	['Q72HS8' 'Q5SHG3' 'Q72HS8' 'Q5SHG3']
		Thioalkalivibrio	['B8GQ68' 'B8GQ68']
		Thiobacillus	['Q3SL76' 'Q3SL76']
		Tolumonas	['C4L848' 'C4L848']
		Treponema	['Q73Q55' 'Q73Q55']
		Trichodesmium	['Q117H3' 'Q117H3']
		Trichormus	['Q3MA36' 'Q3MA36']
		Vibrio	['Q87MF3' 'C3LPP8' 'A5F624' 'Q7MIH6' 'Q9KPW8' 'B7VIQ2' 'Q8DBE5' 'A7MXZ9' 'Q87MF3' 'C3LPP8' 'A5F624' 'Q7MIH6' 'Q9KPW8' 'B7VIQ2' 'Q8DBE5' 'A7MXZ9']
		Wigglesworthia	['Q8D2H6' 'Q8D2H6']
		Wolinella	['Q7M9W3' 'Q7M9W3']
		Xanthobacter	['A7ICM4' 'A7ICM4']
		Xanthomonas	['B2SR15' 'Q2P4C1' 'Q3BVM0' 'B0RW82' 'Q8PAW9' 'Q4USP4' 'Q8PMM1' 'Q5H1F6' 'B2SR15' 'Q2P4C1' 'Q3BVM0' 'B0RW82' 'Q8PAW9' 'Q4USP4' 'Q8PMM1' 'Q5H1F6']
		Xylella	['B2I6R7' 'Q9PGU5' 'Q87EY1' 'B0U1N1' 'B2I6R7' 'Q9PGU5' 'Q87EY1' 'B0U1N1']
		Yersinia	['A7FFI5' 'Q8ZH52' 'Q1CFG3' 'A1JP64' 'B2JZ18' 'A4TL75' 'Q1CAL8' 'B1JQH6' 'A9R380' 'Q667K5' 'A7FFI5' 'Q8ZH52' 'Q1CFG3' 'A1JP64' 'B2JZ18' 'A4TL75' 'Q1CAL8' 'B1JQH6' 'A9R380' 'Q667K5']
		Zymomonas	['Q5NPY2' 'Q5NPY2']
amiF	Formamidase	Allorhizobium	['B9K1J4' 'B9K1J4']
		Bacillus	['P59700' 'B7JK27' 'Q635Y7' 'Q6HEM5' 'B9IW18' 'C1EPV3' 'B7IVH6' 'B7H6S5' 'C3P6U6' 'C3LI05' 'P59701' 'A0RHV8' 'P59700' 'B7JK27' 'Q635Y7' 'Q6HEM5' 'B9IW18' 'C1EPV3' 'B7IVH6' 'B7H6S5' 'C3P6U6' 'C3LI05' 'P59701' 'A0RHV8']
		Bradyrhizobium	['A4Z3G9' 'Q89H51' 'A4Z3G9' 'Q89H51']
		Helicobacter	['B2UV01' 'Q1CS25' 'B5Z8N3' 'Q17WY3' 'B6JN78' 'O25836' 'Q9ZJY8' 'B2UV01' 'Q1CS25' 'B5Z8N3' 'Q17WY3' 'B6JN78' 'O25836' 'Q9ZJY8']
		Nitratidesulfovibrio	['A1VEP0' 'Q72CW9' 'A1VEP0' 'Q72CW9']
		Photorhabdus	['Q7N278' 'Q7N278']
		Pseudomonas	['Q887D9' 'Q4ZXA2' 'Q887D9' 'Q4ZXA2']
amoA	Putative isochorismate synthase	Aeromonas	['P23300' 'P23300']
amyA	Alpha-amylase	Aeromonas	['P41131' 'P41131']
		Butyrivibrio	['P30269' 'P30269']
		Clostridium	['P23671' 'P23671']
		Pyrococcus	['O57932' 'Q9V298' 'P49067' 'O57932' 'Q9V298' 'P49067']
		Dictyoglomus	['P09961' 'P09961']
		Aspergillus	['Q02905' 'Q02905']
		Thermoanaerobacterium	['P26827' 'P26827']
		Escherichia	['P26612' 'P26612']
		Salmonella	['P26613' 'P26613']
amyX	Pullulanase	Bacillus	['C0SPA0' 'C0SPA0']
aphA	Class B acid phosphatase	Actinobacillus	['A6VP72' 'A6VP72']
		Aggregatibacter	['C9R7B6' 'C9R7B6']
		Citrobacter	['D2TRT2' 'D2TRT2']
		Edwardsiella	['C5BC46' 'C5BC46']
		Enterobacter	['E3G2D1' 'A4W5G8' 'E3G2D1' 'A4W5G8']
		Escherichia	['P0AE22' 'P0AE22']
		Haemophilus	['E1W3A7' 'E1W3A7']
		Klebsiella	['B5XXX7' 'B5XXX7']
		Marinomonas	['A6W230' 'A6W230']
		Morganella	['Q59544' 'Q59544']
		Proteus	['B4ET41' 'B4ET41']
		Rahnella	['E8XMF0' 'E8XMF0']
		Salmonella	['P58683' 'Q540U1' 'A9MGN4' 'O08430' 'P58683' 'Q540U1' 'A9MGN4' 'O08430']
		Shigella	['P0AE23' 'P0AE23']
		Xenorhabdus	['D3UWV6' 'D3UWV6']
		Proteus	['P56527' 'P56527']
apu	Amylopullulanase	Thermoanaerobacter	['P16950' 'P38939' 'P16950' 'P38939']
		Thermoanaerobacterium	['P36905' 'P36905']
atzD	Cyanuric acid amidohydrolase	Pseudomonas	['P58329' 'P58329']
atzE	1-carboxybiuret hydrolase subunit AtzE	Pseudomonas	['Q936X3' 'Q936X3']
atzF	Allophanate hydrolase	Pseudomonas	['Q936X2' 'Q936X2']
catA	Catalase A	Aspergillus	['P78574' 'P78574']
		Botryotinia	['P55304' 'P55304']
		Emericella	['P55305' 'P55305']
		Dictyostelium	['O77229' 'O77229']
catB	Catalase B	Aspergillus	['Q877A8' 'Q92405' 'Q877A8' 'Q92405']
		Emericella	['P78619' 'P78619']
		Dictyostelium	['Q55DH8' 'Q55DH8']
cbhA	1,4-beta-D-glucan cellobiohydrolase A	Aspergillus	['Q9UVS9' 'Q9UVS9']
		Cellulomonas	['P50401' 'P50401']
		Aspergillus	['Q2UBM3' 'A1CE97' 'Q0CRF7' 'A2QPG2' 'Q4WNA2' 'B0Y793' 'B8N7G5' 'Q2UBM3' 'A1CE97' 'Q0CRF7' 'A2QPG2' 'Q4WNA2' 'B0Y793' 'B8N7G5']
		Emericella	['Q5B2Q4' 'Q5B2Q4']
		Neosartorya	['A1DMA5' 'A1DMA5']
cynS	Cyanate hydratase	Acaryochloris	['B0C8H2' 'B0C8H2']
		Albidiferax	['Q21S14' 'Q21S14']
		Aquifex	['O66587' 'O66587']
		Burkholderia	['B1Z5U9' 'Q62H08' 'A3NDL7' 'A4JRR6' 'A3MRF1' 'Q63QS4' 'B1Z5U9' 'Q62H08' 'A3NDL7' 'A4JRR6' 'A3MRF1' 'Q63QS4']
		Chromobacterium	['Q7NWU9' 'Q7NWU9']
		Dechloromonas	['Q47G40' 'Q47G40']
		Escherichia	['B1J0T9' 'B1LIM5' 'B7L4Z6' 'B7N8P7' 'P00816' 'B7NK15' 'B7M2Y9' 'B5Z2P3' 'A7ZWY8' 'A7ZI88' 'B1XBI8' 'P58704' 'B6HZW6' 'B1J0T9' 'B1LIM5' 'B7L4Z6' 'B7N8P7' 'P00816' 'B7NK15' 'B7M2Y9' 'B5Z2P3' 'A7ZWY8' 'A7ZI88' 'B1XBI8' 'P58704' 'B6HZW6']
		Marinomonas	['A6W1Q1' 'A6W1Q1']
		Methylibium	['A2SLJ8' 'A2SLJ8']
		Methylobacillus	['Q1GZA1' 'Q1GZA1']
		Mycobacterium	['A0QL81' 'A0QL81']
		Mycobacteroides	['B1ME90' 'B1ME90']
		Mycolicibacterium	['P61192' 'A1T8R2' 'P61192' 'A1T8R2']
		Nostoc	['P58703' 'P58703']
		Parasynechococcus	['Q7U3E2' 'Q7U3E2']
		Photorhabdus	['Q7NA33' 'Q7NA33']
		Polynucleobacter	['A4SXJ6' 'A4SXJ6']
		Prochlorococcus	['Q46I00' 'Q7V2U0' 'A2BZH4' 'Q46I00' 'Q7V2U0' 'A2BZH4']
		Pseudomonas	['Q4KGL6' 'Q1I7P9' 'Q02LK0' 'Q9I263' 'A6V6B1' 'Q4ZQQ7' 'Q48GB5' 'A5W5F5' 'Q885A6' 'B7VA51' 'B1JA05' 'Q4KGL6' 'Q1I7P9' 'Q02LK0' 'Q9I263' 'A6V6B1' 'Q4ZQQ7' 'Q48GB5' 'A5W5F5' 'Q885A6' 'B7VA51' 'B1JA05']
		Serratia	['A8GBZ7' 'A8GBZ7']
		Sulfurisphaera	['Q972W5' 'Q972W5']
		Synechococcus	['Q59948' 'Q0I634' 'Q5N0J1' 'Q59948' 'Q0I634' 'Q5N0J1']
		Synechocystis	['Q55367' 'Q55367']
		Teredinibacter	['C5BUK2' 'C5BUK2']
		Thiobacillus	['Q3SHJ2' 'Q3SHJ2']
		Trichormus	['Q3M8R1' 'Q3M8R1']
		Variovorax	['C5CRQ4' 'C5CRQ4']
frdA	Fumarate reductase flavoprotein subunit	Escherichia	['P00363' 'P00363']
		Haemophilus	['P44894' 'P44894']
		Helicobacter	['O06913' 'Q9ZMP0' 'O06913' 'Q9ZMP0']
		Mycobacterium	['P64175' 'P9WN90' 'P9WN91' 'P64175' 'P9WN90' 'P9WN91']
		Proteus	['P20922' 'P20922']
		Serratia	['V3TQ67' 'V3TQ67']
		Wolinella	['P17412' 'P17412']
gdhA	Glucose 1-dehydrogenase A	Priestia	['P10528' 'P10528']
		Aeropyrum	['Q9YC65' 'Q9YC65']
		Bacteroides	['P94598' 'P94598']
		Pyrococcus	['P0CL72' 'P80319' 'P0CL73' 'Q47950' 'Q47951' 'P0CL72' 'P80319' 'P0CL73' 'Q47950' 'Q47951']
		Thermococcus	['Q56304' 'O59650' 'O74024' 'Q56304' 'O59650' 'O74024']
		Thermotoga	['P96110' 'P96110']
		Pyrococcus	['Q09115' 'Q09115']
		Xylanibacter	['P95544' 'P95544']
		Agaricus	['P54387' 'P54387']
		Botryotinia	['O93934' 'O93934']
		Emericella	['P18819' 'P18819']
		Escherichia	['P00370' 'P00370']
		Haemophilus	['P43793' 'P43793']
		Helicobacter	['P55990' 'Q9ZKD8' 'P55990' 'Q9ZKD8']
		Psychrobacter	['Q9S1F9' 'Q9S1F9']
		Saccharolobus	['P39475' 'P39475']
		Salmonella	['P15111' 'Q8Z6F6' 'P15111' 'Q8Z6F6']
		Synechocystis	['P54386' 'P54386']
		Acinetobacter	['P05465' 'P05465']
hao	Hydroxylamine oxidoreductase	Kuenenia	['Q1PX48' 'Q1PX48']
hcp	Hydroxylamine reductase	Acetivibrio	['A3DBE8' 'A3DBE8']
		Acidiphilium	['A5FZG9' 'A5FZG9']
		Acidithiobacillus	['P96095' 'P96095']
		Actinobacillus	['B0BRE1' 'B3GYM9' 'A6VL83' 'A3N2J4' 'B0BRE1' 'B3GYM9' 'A6VL83' 'A3N2J4']
		Aeromonas	['A4SQN8' 'A0KHA2' 'A4SQN8' 'A0KHA2']
		Aliivibrio	['B5EV28' 'Q5DZ63' 'B5EV28' 'Q5DZ63']
		Bacteroides	['Q8A9X8' 'Q5LDB2' 'Q64UD5' 'Q8A9X8' 'Q5LDB2' 'Q64UD5']
		Caldanaerobacter	['Q8R6M9' 'Q8R6M9']
		Chlorobaculum	['Q8KBT4' 'Q8KBT4']
		Chloroherpeton	['B3QXZ3' 'B3QXZ3']
		Clostridium	['B1KYK8' 'C1FUX4' 'A0Q355' 'B1IKK5' 'Q898N5' 'Q8XHA1' 'A7FX38' 'A7GH10' 'C3L261' 'B1KYK8' 'C1FUX4' 'A0Q355' 'B1IKK5' 'Q898N5' 'Q8XHA1' 'A7FX38' 'A7GH10' 'C3L261']
		Crocosphaera	['B1WRV9' 'B1WRV9']
		Desulfitobacterium	['B8FWP2' 'Q24S27' 'B8FWP2' 'Q24S27']
		Desulfosudis	['A8ZYF3' 'A8ZYF3']
		Desulfovibrio	['Q01770' 'Q01770']
		Edwardsiella	['C5BEA9' 'C5BEA9']
		Enterobacter	['A4W8P1' 'A4W8P1']
		Escherichia	['Q8FJE0' 'B7MHH8' 'B1LN27' 'B7LN38' 'B7MQX7' 'P75825' 'Q0TJH6' 'Q8X6L0' 'Q8FJE0' 'B7MHH8' 'B1LN27' 'B7LN38' 'B7MQX7' 'P75825' 'Q0TJH6' 'Q8X6L0']
		Fusobacterium	['Q8RFL1' 'Q8RFL1']
		Geobacter	['Q74FD5' 'Q39RS2' 'Q74FD5' 'Q39RS2']
		Gloeothece	['B7KLG3' 'B7KLG3']
		Halothermothrix	['B8CZ59' 'B8CZ59']
		Klebsiella	['B5XYB9' 'B5XYB9']
		Kosmotoga	['C5CIJ2' 'C5CIJ2']
		Lawsonia	['Q1MPA7' 'Q1MPA7']
		Mannheimia	['Q65VW2' 'Q65VW2']
		Maridesulfovibrio	['C6C030' 'C6C030']
		Methanocaldococcus	['Q58175' 'Q58175']
		Methanocella	['Q0W3X3' 'Q0W3X3']
		Methanococcus	['A6USL5' 'A6USL5']
		Methanosarcina	['Q8PS69' 'Q8PS69']
		Methanothermobacter	['O27502' 'O27502']
		Microcystis	['B0JIR2' 'B0JIR2']
		Moorella	['Q2RM63' 'Q2RM63']
		Natranaerobius	['B2A0K0' 'B2A0K0']
		Nitratidesulfovibrio	['P31101' 'P31101']
		Parabacteroides	['A6LCQ4' 'A6LCQ4']
		Pectobacterium	['Q6D3T2' 'C6DF39' 'Q6D3T2' 'C6DF39']
		Petrotoga	['A9BHK9' 'A9BHK9']
		Photobacterium	['Q8G969' 'Q6LG35' 'Q8G969' 'Q6LG35']
		Porphyromonas	['Q7MVY0' 'B2RJM1' 'Q7MVY0' 'B2RJM1']
		Proteus	['B4F1C2' 'B4F1C2']
		Rhodobacter	['Q6WRT6' 'Q6WRT6']
		Rhodospirillum	['Q2RQN9' 'Q2RQN9']
		Rippkaea	['B7JYM8' 'B7JYM8']
		Salmonella	['Q8ZQE8' 'B5R885' 'A9N804' 'B5BBT7' 'B4T0F9' 'B5FQ13' 'Q5PGK4' 'B5QYM1' 'Q8ZQE8' 'B5R885' 'A9N804' 'B5BBT7' 'B4T0F9' 'B5FQ13' 'Q5PGK4' 'B5QYM1']
		Shewanella	['A0KZL7' 'A0KZL7']
		Shigella	['Q0T8K8' 'Q3Z3R0' 'Q0T8K8' 'Q3Z3R0']
		Solidesulfovibrio	['C4XL87' 'C4XL87']
		Syntrophobacter	['A0LNW5' 'A0LNW5']
		Thermoanaerobacter	['B0K5Y2' 'B0KD48' 'B0K5Y2' 'B0KD48']
		Thermosipho	['A6LL16' 'A6LL16']
		Thermotoga	['Q9X0Q4' 'Q9X0Q4']
		Tolumonas	['C4LA04' 'C4LA04']
		Trichormus	['Q3M890' 'Q3M890']
		Vibrio	['Q8D8V3' 'Q87QG0' 'Q7MLM1' 'B7VQW0' 'Q8D8V3' 'Q87QG0' 'Q7MLM1' 'B7VQW0']
		Yersinia	['A4TN50' 'Q8ZGE1' 'Q66CL7' 'A9R4X7' 'B1JRH0' 'Q1CGD1' 'Q1CAA5' 'A7FK04' 'A1JMA4' 'B2K9Z2' 'A4TN50' 'Q8ZGE1' 'Q66CL7' 'A9R4X7' 'B1JRH0' 'Q1CGD1' 'Q1CAA5' 'A7FK04' 'A1JMA4' 'B2K9Z2']
		Zymomonas	['Q5NRB3' 'Q5NRB3']
korA	2-oxoglutarate synthase subunit KorA	Archaeoglobus	['O29781' 'O29781']
		Methanocaldococcus	['Q57724' 'Q57724']
		Methanothermobacter	['P80904' 'O27112' 'P80904' 'O27112']
ligB	DNA ligase B	Azotobacter	['C1DIC2' 'C1DIC2']
		Chromohalobacter	['Q1QXD7' 'Q1QXD7']
		Citrobacter	['A8ARN4' 'A8ARN4']
		Cronobacter	['A7MQB5' 'A7MQB5']
		Escherichia	['P25772' 'A7ZTJ9' 'B1X980' 'B7L771' 'A8A6A9' 'Q8FC83' 'B1IYV3' 'P25772' 'A7ZTJ9' 'B1X980' 'B7L771' 'A8A6A9' 'Q8FC83' 'B1IYV3']
		Klebsiella	['A6TFP6' 'B5XTF0' 'A6TFP6' 'B5XTF0']
		Mycobacterium	['P9WNV5' 'P9WNV4' 'P9WNV5' 'P9WNV4']
		Mycolicibacterium	['A0QUP1' 'A0QUP1']
		Pectobacterium	['C6DJC3' 'Q6DB58' 'C6DJC3' 'Q6DB58']
		Photorhabdus	['Q7N9N4' 'Q7N9N4']
		Pseudomonas	['Q3K5E7' 'C3K3F7' 'Q88D59' 'Q1I3X5' 'A4XPF7' 'Q4ZLZ9' 'B1J2Z7' 'Q88AK8' 'Q4K4I6' 'B0KLZ2' 'A5WA01' 'Q3K5E7' 'C3K3F7' 'Q88D59' 'Q1I3X5' 'A4XPF7' 'Q4ZLZ9' 'B1J2Z7' 'Q88AK8' 'Q4K4I6' 'B0KLZ2' 'A5WA01']
		Salmonella	['B5RG75' 'B5EXF2' 'Q8ZL42' 'B5FM71' 'B5R5H2' 'B4T9Z1' 'Q5PC41' 'B5BI22' 'Q57I94' 'B4SXE9' 'B5RG75' 'B5EXF2' 'Q8ZL42' 'B5FM71' 'B5R5H2' 'B4T9Z1' 'Q5PC41' 'B5BI22' 'Q57I94' 'B4SXE9']
		Stutzerimonas	['A4VRF3' 'A4VRF3']
		Yersinia	['A7FCR5' 'A4TSE5' 'Q1C259' 'B1JQZ3' 'A1JHV9' 'Q7CLB2' 'A9R666' 'B2JYM4' 'Q1CCZ4' 'Q66GE4' 'A7FCR5' 'A4TSE5' 'Q1C259' 'B1JQZ3' 'A1JHV9' 'Q7CLB2' 'A9R666' 'B2JYM4' 'Q1CCZ4' 'Q66GE4']
napA	Periplasmic nitrate reductase	Symbiobacterium	['Q67QZ1' 'Q67QZ1']
		Actinobacillus	['B3H2D1' 'A3N277' 'B0BR28' 'A6VQY7' 'B3H2D1' 'A3N277' 'B0BR28' 'A6VQY7']
		Aeromonas	['A0KIM1' 'A4SPG7' 'A0KIM1' 'A4SPG7']
		Aggregatibacter	['Q8VL02' 'Q8VL02']
		Agrobacterium	['Q8U7P1' 'Q8U7P1']
		Aliivibrio	['B5FGW1' 'Q5E3J6' 'B5FGW1' 'Q5E3J6']
		Bordetella	['Q7W733' 'Q7WIQ1' 'A9I7M5' 'Q7W733' 'Q7WIQ1' 'A9I7M5']
		Bradyrhizobium	['A4Z0A1' 'A5ED21' 'Q89EN5' 'A4Z0A1' 'A5ED21' 'Q89EN5']
		Campylobacter	['A0RQ36' 'A8FLJ3' 'A7GZP5' 'A7I3Y7' 'B9KCQ2' 'A1VZC8' 'Q9PPD9' 'Q5HV12' 'A7ZCK4' 'A0RQ36' 'A8FLJ3' 'A7GZP5' 'A7I3Y7' 'B9KCQ2' 'A1VZC8' 'Q9PPD9' 'Q5HV12' 'A7ZCK4']
		Cereibacter	['Q53176' 'Q53176']
		Citrobacter	['A8AE11' 'A8AE11']
		Colwellia	['Q487G4' 'Q487G4']
		Cupriavidus	['P39185' 'P39185']
		Dechloromonas	['Q47A87' 'Q47A87']
		Desulfovibrio	['P81186' 'P81186']
		Dinoroseobacter	['A8LLY9' 'A8LLY9']
		Edwardsiella	['C5B7B9' 'C5B7B9']
		Escherichia	['A7ZP28' 'B7M5P6' 'B1LKV2' 'Q8CVW4' 'P33937' 'A7ZP28' 'B7M5P6' 'B1LKV2' 'Q8CVW4' 'P33937']
		Glaesserella	['B8F7K2' 'B8F7K2']
		Haemophilus	['Q4QNJ6' 'Q4QNJ6']
		Hahella	['Q2SGV7' 'Q2SGV7']
		Helicobacter	['Q7VJT5' 'Q7VJT5']
		Laribacter	['C1D9G3' 'C1D9G3']
		Leptothrix	['B1Y6A6' 'B1Y6A6']
		Mannheimia	['Q65Q72' 'Q65Q72']
		Methylobacterium	['B0UCB6' 'B0UCB6']
		Nitratiruptor	['A6Q604' 'A6Q604']
		Paraburkholderia	['Q13I15' 'Q13I15']
		Paracoccus	['Q56350' 'Q56350']
		Paramagnetospirillum	['Q93HX3' 'Q2W3T1' 'Q93HX3' 'Q2W3T1']
		Pasteurella	['Q9CKL8' 'Q9CKL8']
		Pectobacterium	['C6DK59' 'Q6D5Z2' 'C6DK59' 'Q6D5Z2']
		Pseudomonas	['A4XWM0' 'B7UX15' 'Q9I4G3' 'Q02IZ4' 'A6V924' 'A4XWM0' 'B7UX15' 'Q9I4G3' 'Q02IZ4' 'A6V924']
		Rhizobium	['Q92Z36' 'Q92Z36']
		Rhodopseudomonas	['Q21AR4' 'Q21AR4']
		Saccharophagus	['Q21PN1' 'Q21PN1']
		Salmonella	['B4SYT3' 'B5BDZ4' 'A9MJZ6' 'B5RC85' 'Q57M92' 'Q5PI61' 'Q8ZNH6' 'B5R233' 'B4SYT3' 'B5BDZ4' 'A9MJZ6' 'B5RC85' 'Q57M92' 'Q5PI61' 'Q8ZNH6' 'B5R233']
		Serratia	['A8GHJ4' 'A8GHJ4']
		Stutzerimonas	['A4VJ11' 'Q3HS05' 'A4VJ11' 'Q3HS05']
		Vibrio	['A7N7J3' 'C3LVU3' 'Q8D623' 'Q87GW6' 'A5EZX9' 'Q9KLR4' 'B7VRL0' 'Q7MD44' 'A7N7J3' 'C3LVU3' 'Q8D623' 'Q87GW6' 'A5EZX9' 'Q9KLR4' 'B7VRL0' 'Q7MD44']
		Wolinella	['Q7M962' 'Q7M962']
		Yersinia	['Q1CK03' 'Q668I0' 'A7FG75' 'B1JSJ0' 'A4TMK8' 'B2K970' 'A1JL26' 'Q1C5S8' 'Q8ZCF3' 'A9QZL3' 'Q1CK03' 'Q668I0' 'A7FG75' 'B1JSJ0' 'A4TMK8' 'B2K970' 'A1JL26' 'Q1C5S8' 'Q8ZCF3' 'A9QZL3']
narG	Nitrate reductase alpha chain	Bacillus	['P42175' 'P42175']
		Mycobacterium	['P9WJQ3' 'P9WJQ2' 'P9WJQ3' 'P9WJQ2']
		Escherichia	['P09152' 'P09152']
		Bradyrhizobium	['P85097' 'P85097']
		Haloferax	['I3R9M9' 'I3R9M9']
nifH	Nitrogenase iron protein	Desulfomonile	[nan nan]
		Desulfotomaculum	[nan nan]
		Hydrogenobacter	[nan nan nan nan]
		Acidithiobacillus	['P06661' 'P06661']
		Alcaligenes	['Q44044' 'Q44044']
		Alkaliphilus	['A6TTY3' 'A6TTY3']
		Anabaena	['P33178' 'P33178']
		Anaerolineae	[nan nan]
		Archaeoglobus	[nan nan]
		Azobacteroides	['B6YRI6' 'B6YRI6']
		Azospirillum	['P17303' 'P17303']
		Blastopirellula	[nan nan nan nan]
		Bradyrhizobium	['P00463' 'P06117' 'P00463' 'P06117']
		Cereibacter	['Q3J0H1' 'A3PLS9' 'O31183' 'Q3J0H1' 'A3PLS9' 'O31183']
		Chlorobaculum	['B3QQ12' 'Q8KC92' 'B3QQ12' 'Q8KC92']
		Chlorobium	['Q3B2P6' 'B3EH88' 'Q3AR70' 'A1BEH0' 'A4SFU6' 'B3EL81' 'Q3B2P6' 'B3EH88' 'Q3AR70' 'A1BEH0' 'A4SFU6' 'B3EL81']
		Clostridium	['Q97ME5' 'Q97ME5']
		Crocosphaera	['O07641' 'O07641']
		Cyanobacterium	[nan nan]
		Cyanothece	['B8HWE3' 'B8HWE3']
		Dechloromonas	['Q47G67' 'Q47G67']
		Dehalobacter	[nan nan nan nan nan nan]
		Dehalococcoides	['Q3Z7C7' 'Q3Z7C7']
		Denitrovibrio	[nan nan nan nan]
		Desulfatibacillum	['B8FAC4' 'B8FAC4']
		Desulfitobacterium	[nan nan nan nan]
		Desulfobacca	[nan nan nan nan nan nan]
		Desulfocapsa	[nan nan]
		Desulfofustis	[nan nan]
		Desulfomonile	[nan nan nan nan]
		Desulforamulus	['A4J8C2' 'A4J8C2']
		Desulforapulum	['C0QKK8' 'C0QKK8']
		Desulforudis	['B1I0Y8' 'B1I0Y8']
		Desulfosporosinus	[nan nan]
		Desulfotomaculum	[nan nan]
		Desulfurispira	[nan nan]
		Desulfurispirillum	[nan nan]
		Desulfuromonadales	[nan nan nan nan]
		Dissulfurispira	[nan nan]
		Endomicrobium	[nan nan]
		Fibrobacter	[nan nan nan nan]
		Frankia	['Q47922' 'P46034' 'Q2J4F8' 'P08925' 'Q47922' 'P46034' 'Q2J4F8' 'P08925']
		Gaiellales	[nan nan]
		Geobacter	[nan nan]
		Gloeothece	['B7KG76' 'B7KG76']
		Gluconacetobacter	['Q9ZIE4' 'Q9ZIE4']
		Gordonibacter	[nan nan]
		Halanaerobium	[nan nan nan nan nan nan]
		Herbaspirillum	['P77873' 'P77873']
		Hydrogenobacter	[nan nan nan nan]
		Ilyobacter	[nan nan]
		Klebsiella	['B5XPH2' 'P00458' 'B5XPH2' 'P00458']
		Lentisphaeria	[nan nan]
		Leptolyngbya	['Q00240' 'Q00240']
		Leptospirillum	[nan nan nan nan]
		Magnetococcus	['A0L6X0' 'A0L6X0']
		Maridesulfovibrio	['C6BX34' 'C6BX34']
		Mariprofundus	[nan nan]
		Megalodesulfovibrio	['P71156' 'P71156']
		Mesorhizobium	['Q98AP7' 'Q98AP7']
		Methanocaldococcus	['Q58289' 'Q58289']
		Methanocella	['Q0W443' 'Q0W443']
		Methanococcus	['P0CW56' 'P06119' 'P0CW57' 'P0CW56' 'P06119' 'P0CW57']
		Methanoculleus	['A3CWW3' 'A3CWW3']
		Methanosarcina	['Q8PYY0' 'Q8PYY0']
		Methanospirillum	['Q2FUB7' 'Q2FUB7']
		Methylobacterium	['B0UAK2' 'B8ITG7' 'B0UAK2' 'B8ITG7']
		Moorella	[nan nan]
		Nitrospiraceae	[nan nan]
		Nostoc	['Q51296' 'P26250' 'Q51296' 'P26250']
		Parafrankia	['A8L2C4' 'A8L2C4']
		Pectobacterium	['Q6D2Y8' 'Q6D2Y8']
		Pelodictyon	['B4SC59' 'B4SC59']
		Phycisphaeraceae	[nan nan]
		Phycisphaerales	[nan nan nan nan]
		Planctomycetaceae	[nan nan nan nan]
		Prosthecochloris	['B4S9H5' 'B4S9H5']
		Rhizobium	['P00460' 'P00461' 'P00462' 'P00460' 'P00461' 'P00462']
		Rhodopseudomonas	['Q13C78' 'Q2J1I1' 'Q13C78' 'Q2J1I1']
		Rhodospirillum	['P22921' 'P22921']
		Rippkaea	['Q55028' 'Q55028']
		Roseiflexus	['A7NR80' 'A5USK5' 'A7NR80' 'A5USK5']
		Ruminiclostridium	['Q59270' 'Q59270']
		Seleniivibrio	[nan nan nan nan]
		Solidesulfovibrio	['C4XRK2' 'C4XRK2']
		Stutzerimonas	['A4VJ70' 'A4VJ70']
		Synechococcus	['Q2JP78' 'Q2JTL7' 'Q2JP78' 'Q2JTL7']
		Syntrophobacter	['A0LH11' 'A0LH11']
		Syntrophomonas	[nan nan nan nan]
		Syntrophothermus	[nan nan]
		Teredinibacter	['C5BTB0' 'C5BTB0']
		Thermocrinis	[nan nan]
		Thermodesulfatator	[nan nan nan nan nan nan]
		Thermodesulfovibrio	[nan nan nan nan]
		Thermosulfuriphilus	[nan nan]
		Tolumonas	['C4LAS5' 'C4LAS5']
		Trichodesmium	['O34106' 'P26254' 'O34106' 'P26254']
		Trichormus	['P0A3S2' 'P0A3S2']
		Wolinella	['Q7M8U8' 'Q7M8U8']
		Zetaproteobacteria	[nan nan]
		Zymomonas	['Q5NLG3' 'Q5NLG3']
		Desmonostoc	['Q09158' 'Q09158']
		Enterobacter	['P26249' 'P26249']
		Fusobacterium	[nan nan]
		Nostoc	['P52336' 'P52336']
		Rhizobium	['P20623' 'P20623']
		Rhodobacter	['D5ANI3' 'P0CY95' 'D5ANI3' 'P0CY95']
		Aminobacterium	[nan nan]
		Syntrophomonas	[nan nan nan nan]
		Fusobacterium	[nan nan]
		Anaerolineae	[nan nan]
		Leptospirillum	[nan nan]
		Anaerolineae	[nan nan]
		Cyanobacterium	[nan nan]
		Leptospirillum	[nan nan]
nirK	Copper-containing nitrite reductase	Achromobacter	['P25006' 'P25006']
		Alcaligenes	['P81445' 'P38501' 'P81445' 'P38501']
		Cereibacter	['Q53239' 'Q53239']
		Pseudomonas	['Q06006' 'Q06006']
		Rhizobium	['Q92Z29' 'Q60214' 'Q92Z29' 'Q60214']
nirS	Nitrite reductase	Paracoccus	['P72181' 'Q51700' 'P72181' 'Q51700']
		Pseudomonas	['P24474' 'P24474']
		Stutzerimonas	['P24040' 'P24040']
nod	Kinesin-like protein Nod	Drosophila	['P18105' 'P18105']
norB	Nitric oxide reductase subunit B	Pseudomonas	['Q59647' 'Q59647']
		Stutzerimonas	['P98008' 'P98008']
		Dothistroma	['M2YJQ2' 'M2YJQ2']
		Staphylococcus	['Q2FYJ5' 'A6U1Q6' 'Q7A5M0' 'Q2YY45' 'Q6G9C6' 'Q99U52' 'A5ISW7' 'A8Z415' 'Q2FH03' 'Q8NWQ5' 'A6QGY6' 'Q6GGX2' 'Q5HFY7' 'A7X2C6' 'Q2FYJ5' 'A6U1Q6' 'Q7A5M0' 'Q2YY45' 'Q6G9C6' 'Q99U52' 'A5ISW7' 'A8Z415' 'Q2FH03' 'Q8NWQ5' 'A6QGY6' 'Q6GGX2' 'Q5HFY7' 'A7X2C6']
nosZ	Nitrous-oxide reductase	Achromobacter	['P94127' 'P94127']
		Bradyrhizobium	['Q89XJ6' 'Q89XJ6']
		Brucella	['Q8FX16' 'Q8YBC6' 'Q8FX16' 'Q8YBC6']
		Cupriavidus	['Q59105' 'Q59105']
		Paracoccus	['Q51705' 'Q51705']
		Pseudomonas	['Q9F0W4' 'Q01710' 'Q9HYL2' 'Q9F0W4' 'Q01710' 'Q9HYL2']
		Ralstonia	['Q8XQB8' 'Q8XQB8']
		Rhizobium	['Q59746' 'Q59746']
		Stutzerimonas	['P19573' 'P19573']
nrfA	nitrite reductase (cytochrome; ammonia-forming)	Nitratidesulfovibrio	['Q72EF3' 'Q72EF3']
		Aliarcobacter	['A8ERP8' 'A8ERP8']
		Aliivibrio	['B6EH98' 'Q5E4J7' 'B5FEY0' 'B6EH98' 'Q5E4J7' 'B5FEY0']
		Bacteroides	['Q5LI95' 'Q64ZA7' 'Q8A7V7' 'Q5LI95' 'Q64ZA7' 'Q8A7V7']
		Citrobacter	['A8AN26' 'A8AN26']
		Desulfotalea	['Q6ARF1' 'Q6ARF1']
		Edwardsiella	['C5BES4' 'C5BES4']
		Escherichia	['B5Z1D1' 'B1LPN5' 'A7ZUU5' 'C5A163' 'B7UPN8' 'B7N2T7' 'B1XCV6' 'B7MJT8' 'B6I5T8' 'Q8CVI1' 'A8A7H1' 'B7M7Y3' 'B7NSN2' 'P0ABK9' 'B5Z1D1' 'B1LPN5' 'A7ZUU5' 'C5A163' 'B7UPN8' 'B7N2T7' 'B1XCV6' 'B7MJT8' 'B6I5T8' 'Q8CVI1' 'A8A7H1' 'B7M7Y3' 'B7NSN2' 'P0ABK9']
		Haemophilus	['Q4QLL8' 'Q4QLL8']
		Mannheimia	['Q65RI4' 'Q06PW6' 'Q65RI4' 'Q06PW6']
		Maridesulfovibrio	['C6BYZ2' 'C6BYZ2']
		Parabacteroides	['A6L890' 'A6L890']
		Pasteurella	['Q9CPL4' 'Q9CPL4']
		Pectobacterium	['C6DK80' 'Q6D613' 'C6DK80' 'Q6D613']
		Photobacterium	['Q6LSQ7' 'Q6LSQ7']
		Porphyromonas	['Q7MTW1' 'Q7MTW1']
		Salmonella	['B5BJZ8' 'B5FRF3' 'Q8ZKF5' 'B5R941' 'B4TRK5' 'Q5PJ02' 'B5QZA1' 'C0Q554' 'B4TEB5' 'Q8Z1Q9' 'B5F2F2' 'A9N1R7' 'B5BJZ8' 'B5FRF3' 'Q8ZKF5' 'B5R941' 'B4TRK5' 'Q5PJ02' 'B5QZA1' 'C0Q554' 'B4TEB5' 'Q8Z1Q9' 'B5F2F2' 'A9N1R7']
		Shewanella	['Q8EAC7' 'Q087T3' 'A1RNQ3' 'A0KSX7' 'Q8EAC7' 'Q087T3' 'A1RNQ3' 'A0KSX7']
		Shigella	['B2TXA4' 'B2TXA4']
		Sulfurospirillum	['Q9Z4P4' 'Q9Z4P4']
		Vibrio	['Q7MM23' 'Q8D8E5' 'Q87ND9' 'Q7MM23' 'Q8D8E5' 'Q87ND9']
		Wolinella	['Q9S1E5' 'Q9S1E5']
		Penicillium	['Q92269' 'Q92269']
		Neobacillus	[nan nan nan nan]
		Pseudoneobacillus	[nan nan]
		Salisediminibacterium	[nan nan]
		Schinkia	[nan nan]
opd	Parathion hydrolase	Brevundimonas	['P0A434' 'P0A434']
		Sphingobium	['P0A433' 'P0A433']
phnA	Phosphonoacetate hydrolase	Pseudomonas	['P09785' 'P09785']
		Penicillium	['A0A142C799' 'A0A142C799']
		Pseudomonas	['Q50HR6' 'Q50HR5' 'Q51782' 'Q50HR6' 'Q50HR5' 'Q51782']
phnC	Phosphonates import ATP-binding protein PhnC	Penicillium	['A0A142C7A1' 'A0A142C7A1']
		Mycolicibacterium	['A0QQ70' 'A0QQ70']
		Agrobacterium	['Q8UIW7' 'Q8UIW7']
		Alcaligenes	['Q6WB63' 'Q6WB63']
		Anaeromyxobacter	['Q2IN45' 'Q2IN45']
		Bacillus	['Q637E2' 'Q81A96' 'Q6HFB5' 'Q81Y10' 'Q733D6' 'Q637E2' 'Q81A96' 'Q6HFB5' 'Q81Y10' 'Q733D6']
		Bdellovibrio	['Q6MIP7' 'Q6MIP7']
		Bordetella	['Q7W148' 'Q7WNT8' 'Q7W148' 'Q7WNT8']
		Bradyrhizobium	['Q89C51' 'Q89C51']
		Burkholderia	['Q3JNY2' 'Q62H59' 'Q63R24' 'Q3JNY2' 'Q62H59' 'Q63R24']
		Caulobacter	['Q9AB70' 'Q9AB70']
		Chromohalobacter	['Q1R0Z6' 'Q1R0Z6']
		Corynebacterium	['Q8NQH4' 'Q8NQH4']
		Dechloromonas	['Q47F10' 'Q47F10']
		Escherichia	['Q0T9T7' 'Q8FAV1' 'Q8XDV7' 'Q1R3F6' 'P16677' 'Q0T9T7' 'Q8FAV1' 'Q8XDV7' 'Q1R3F6' 'P16677']
		Frankia	['Q2JB14' 'Q2JB14']
		Fusobacterium	['Q8REG7' 'Q8REG7']
		Halobacterium	['Q9HNI8' 'Q9HNI8']
		Hydrogenovibrio	['Q31DV4' 'Q31DV4']
		Lacticaseibacillus	['Q035E0' 'Q035E0']
		Lactiplantibacillus	['Q88YN5' 'Q88YN5']
		Lactobacillus	['Q046T0' 'Q04CG8' 'Q74LQ3' 'Q1GC08' 'Q5FMM1' 'Q046T0' 'Q04CG8' 'Q74LQ3' 'Q1GC08' 'Q5FMM1']
		Lactococcus	['Q9CIQ6' 'Q032D0' 'Q9CIQ6' 'Q032D0']
		Maricaulis	['Q0ASQ1' 'Q0ASQ1']
		Mesoplasma	['Q6F0P3' 'Q6F0P3']
		Mesorhizobium	['Q98GF5' 'Q98GF5']
		Mycoplasma	['Q6MUF4' 'Q2SR40' 'Q6MUF4' 'Q2SR40']
		Nitratidesulfovibrio	['Q72AQ6' 'Q72AQ6']
		Nocardia	['Q5YTW4' 'Q5YTW4']
		Oleidesulfovibrio	['Q30W28' 'Q30W28']
		Paraburkholderia	['Q13LC4' 'Q13LC4']
		Pseudomonas	['Q1IEK7' 'Q3KDI1' 'Q88PM5' 'Q1IEK7' 'Q3KDI1' 'Q88PM5']
		Rhizobium	['Q92V71' 'Q1MMZ3' 'Q2KDV1' 'Q92V71' 'Q1MMZ3' 'Q2KDV1']
		Rhodopseudomonas	['Q132E8' 'Q132E8']
		Ruegeria	['Q5LVC2' 'Q5LVC2']
		Shigella	['Q31TP8' 'Q329I3' 'Q83P97' 'Q3YUN6' 'Q0SXV5' 'Q31TP8' 'Q329I3' 'Q83P97' 'Q3YUN6' 'Q0SXV5']
		Shouchella	['Q5WIL7' 'Q5WIL7']
		Staphylococcus	['Q49XC6' 'Q2YUY7' 'Q99X73' 'Q7A848' 'Q7A1Z1' 'Q5HJM6' 'Q6GCY2' 'Q6GKG3' 'Q5HKQ8' 'Q4L9P7' 'Q2G1L8' 'Q49XC6' 'Q2YUY7' 'Q99X73' 'Q7A848' 'Q7A1Z1' 'Q5HJM6' 'Q6GCY2' 'Q6GKG3' 'Q5HKQ8' 'Q4L9P7' 'Q2G1L8']
		Stutzerimonas	['Q6RCE0' 'Q6RCE0']
		Synechococcus	['Q3AKM8' 'Q3AKM8']
		Thiobacillus	['Q3SGJ8' 'Q3SGJ8']
		Treponema	['Q73P71' 'Q73P71']
		Trichormus	['Q3MGT2' 'Q3MGT2']
		Wolinella	['Q7M8M4' 'Q7M8M4']
		Yersinia	['Q8ZGU5' 'Q66D26' 'Q1CFV9' 'Q1C9L0' 'Q8ZGU5' 'Q66D26' 'Q1CFV9' 'Q1C9L0']
phnF	Prenyltransferase phnF	Mycolicibacterium	['A0QQ72' 'A0QQ72']
		Penicillium	['A0A142C7A4' 'A0A142C7A4']
		Escherichia	['P16684' 'P16684']
phnG	Alpha-D-ribose 1-methylphosphonate 5-triphosphate synthase subunit PhnG	Escherichia	['P16685' 'P16685']
		Rhizobium	['Q52984' 'Q52984']
		Penicillium	['A0A142C7A5' 'A0A142C7A5']
phnH	Alpha-D-ribose 1-methylphosphonate 5-triphosphate synthase subunit PhnH	Escherichia	['P16686' 'P16686']
		Rhizobium	['Q52985' 'Q52985']
		Penicillium	['A0A1S6PUA4' 'A0A1S6PUA4']
phnI	Alpha-D-ribose 1-methylphosphonate 5-triphosphate synthase subunit PhnI	Escherichia	['P16687' 'P16687']
		Rhizobium	['Q52986' 'Q52986']
phnJ	Alpha-D-ribose 1-methylphosphonate 5-phosphate C-P lyase	Escherichia	['P16688' 'P16688']
		Rhizobium	['Q52987' 'Q52987']
phnK	Putative phosphonates utilization ATP-binding protein PhnK	Escherichia	['P16678' 'P16678']
phnL	Alpha-D-ribose 1-methylphosphonate 5-triphosphate synthase subunit PhnL	Escherichia	['P16679' 'P16679']
phnN	Ribose 1,5-bisphosphate phosphokinase PhnN	Azorhizobium	['A8IA58' 'A8IA58']
		Cupriavidus	['B2AIF3' 'Q46UT0' 'Q0K3R9' 'B2AIF3' 'Q46UT0' 'Q0K3R9']
		Roseobacter	['Q16A32' 'Q16A32']
		Achromobacter	['E3HQ85' 'E3HQ85']
		Acidiphilium	['A5G2M7' 'A5G2M7']
		Agrobacterium	['A9CKM5' 'A9CKM5']
		Azotobacter	['C1DLT0' 'C1DLT0']
		Bradyrhizobium	['Q89V30' 'Q89V30']
		Brucella	['Q57D38' 'C0RJ73' 'Q57D38' 'C0RJ73']
		Burkholderia	['A1V0B1' 'Q63R14' 'A1V0B1' 'Q63R14']
		Chelativorans	['Q11C47' 'Q11C47']
		Chromobacterium	['Q7NWY0' 'Q7NWY0']
		Desulfomicrobium	['C7LNQ3' 'C7LNQ3']
		Dickeya	['D2C357' 'D2C357']
		Enterobacter	['E3G1M3' 'E3G1M3']
		Escherichia	['Q8X5P4' 'P16690' 'B1LPR3' 'Q8X5P4' 'P16690' 'B1LPR3']
		Janthinobacterium	['A6SU94' 'A6SU94']
		Klebsiella	['A6TH13' 'A6TH13']
		Laribacter	['C1D7Y5' 'C1D7Y5']
		Methylobacterium	['B1LY53' 'B1LY53']
		Pantoea	['E1SHE4' 'E1SHE4']
		Pectobacterium	['Q6D9W6' 'D0KG93' 'Q6D9W6' 'D0KG93']
		Pseudofrankia	['E3J0E1' 'E3J0E1']
		Pseudomonas	['C3K5M3' 'A6V255' 'C3K5M3' 'A6V255']
		Psychromonas	['A1T0U7' 'A1T0U7']
		Rhizobium	['B3PXI8' 'B3PXI8']
		Rhodopseudomonas	['Q6NBY8' 'Q6NBY8']
		Ruegeria	['Q1GL02' 'Q1GL02']
		Salmonella	['A9MGI9' 'A9MGI9']
		Shigella	['Q329H3' 'Q329H3']
		Thiobacillus	['Q3SGK8' 'Q3SGK8']
		Yersinia	['Q7CKG8' 'Q7CKG8']
phnO	Aminoalkylphosphonate N-acetyltransferase	Escherichia	['P16691' 'P16691']
		Salmonella	['Q8ZKE6' 'Q8ZKE6']
phnP	Phosphoribosyl 1,2-cyclic phosphate phosphodiesterase	Escherichia	['P16692' 'P16692']
phnW	2-aminoethylphosphonate--pyruvate transaminase	Aeromonas	['A0KJL8' 'A0KJL8']
		Bacillus	['Q6HLM0' 'Q73BH8' 'A0RBE9' 'B7HK48' 'Q63E45' 'A9VKQ3' 'C3P4E3' 'B7JFQ9' 'A7GMM0' 'B9IUR6' 'Q81TE0' 'C1EM34' 'C3LAM8' 'B7HH81' 'B7IN19' 'Q81G81' 'Q6HLM0' 'Q73BH8' 'A0RBE9' 'B7HK48' 'Q63E45' 'A9VKQ3' 'C3P4E3' 'B7JFQ9' 'A7GMM0' 'B9IUR6' 'Q81TE0' 'C1EM34' 'C3LAM8' 'B7HH81' 'B7IN19' 'Q81G81']
		Bacteroides	['Q64PZ3' 'Q5L9Q0' 'Q64PZ3' 'Q5L9Q0']
		Burkholderia	['A3P2G7' 'A3NGW6' 'Q2T3K6' 'A3MCV7' 'Q63NF6' 'Q62CM5' 'A2S233' 'A3P2G7' 'A3NGW6' 'Q2T3K6' 'A3MCV7' 'Q63NF6' 'Q62CM5' 'A2S233']
		Cupriavidus	['B3RBH4' 'B3RBH4']
		Hahella	['Q2SHM3' 'Q2SHM3']
		Klebsiella	['A6TFW2' 'A6TFW2']
		Lactiplantibacillus	['Q88YN9' 'Q88YN9']
		Lysinibacillus	['B1HPR6' 'B1HPR6']
		Paraburkholderia	['B2JLS3' 'B2JLS3']
		Phocaeicola	['A6L4N0' 'A6L4N0']
		Pseudomonas	['Q88KT0' 'Q3K9Y3' 'B0KIG1' 'Q4K9L8' 'Q1I7U0' 'Q9I434' 'Q8RSQ4' 'B1JBM5' 'Q02JF1' 'A5W695' 'Q88KT0' 'Q3K9Y3' 'B0KIG1' 'Q4K9L8' 'Q1I7U0' 'Q9I434' 'Q8RSQ4' 'B1JBM5' 'Q02JF1' 'A5W695']
		Rhizobium	['Q92UV9' 'Q92UV9']
		Salmonella	['B5R6T2' 'B5EXH1' 'B4T9C6' 'B5BDA1' 'B5QTH9' 'Q5PFR0' 'B5FKT6' 'C0Q7V5' 'B4TMB1' 'A9MWZ9' 'B4SWS3' 'Q57SD3' 'P96060' 'Q8Z8W6' 'B5R6T2' 'B5EXH1' 'B4T9C6' 'B5BDA1' 'B5QTH9' 'Q5PFR0' 'B5FKT6' 'C0Q7V5' 'B4TMB1' 'A9MWZ9' 'B4SWS3' 'Q57SD3' 'P96060' 'Q8Z8W6']
		Syntrophobacter	['A0LMC0' 'A0LMC0']
		Vibrio	['Q9KLY7' 'Q87JL4' 'Q7MF44' 'Q8D3M4' 'A5F049' 'C3LVL9' 'Q9KLY7' 'Q87JL4' 'Q7MF44' 'Q8D3M4' 'A5F049' 'C3LVL9']
		Bacillus	['Q8RLU1' 'Q8RLU1']
phnX	Phosphonoacetaldehyde hydrolase	Aeromonas	['A0KJM0' 'A0KJM0']
		Aliivibrio	['B6ES82' 'B6ES82']
		Bacillus	['B9IUR5' 'Q6HLM1' 'B7IN18' 'Q81G82' 'Q63E46' 'Q81TE1' 'Q73BH9' 'A0RBE8' 'A7GML9' 'B7HK47' 'B7JFQ8' 'A9VKQ2' 'O31156' 'B7HH80' 'B9IUR5' 'Q6HLM1' 'B7IN18' 'Q81G82' 'Q63E46' 'Q81TE1' 'Q73BH9' 'A0RBE8' 'A7GML9' 'B7HK47' 'B7JFQ8' 'A9VKQ2' 'O31156' 'B7HH80']
		Bacteroides	['Q64PZ2' 'Q5L9P9' 'Q64PZ2' 'Q5L9P9']
		Bordetella	['Q7W7R1' 'Q2L1W2' 'Q7WL48' 'Q7VWH8' 'Q7W7R1' 'Q2L1W2' 'Q7WL48' 'Q7VWH8']
		Hahella	['Q2SHM4' 'Q2SHM4']
		Klebsiella	['A6TFW3' 'A6TFW3']
		Lactiplantibacillus	['Q88YN8' 'Q88YN8']
		Latilactobacillus	['Q38V12' 'Q38V12']
		Lysinibacillus	['B1HPR7' 'B1HPR7']
		Nitratidesulfovibrio	['B8DKP2' 'B8DKP2']
		Parabacteroides	['A6LFV1' 'A6LFV1']
		Paraburkholderia	['Q13YI8' 'B2T4N1' 'Q13YI8' 'B2T4N1']
		Pseudomonas	['A5W696' 'Q4K9L7' 'C3JYI3' 'B1JBM6' 'Q1I7T9' 'B7UVR5' 'Q9I433' 'A6V8P9' 'Q88KT1' 'Q02JF2' 'Q8RSQ3' 'Q3K9Y2' 'A5W696' 'Q4K9L7' 'C3JYI3' 'B1JBM6' 'Q1I7T9' 'B7UVR5' 'Q9I433' 'A6V8P9' 'Q88KT1' 'Q02JF2' 'Q8RSQ3' 'Q3K9Y2']
		Salmonella	['B5BDA0' 'Q8Z8W5' 'Q5PFR1' 'Q7ZAP3' 'Q57SD2' 'B5EXH2' 'A9MWZ8' 'B4T9C7' 'C0Q7V6' 'B5R6T3' 'B4SWS4' 'B5FKT7' 'B5QTI0' 'B4TMB2' 'B5BDA0' 'Q8Z8W5' 'Q5PFR1' 'Q7ZAP3' 'Q57SD2' 'B5EXH2' 'A9MWZ8' 'B4T9C7' 'C0Q7V6' 'B5R6T3' 'B4SWS4' 'B5FKT7' 'B5QTI0' 'B4TMB2']
		Syntrophobacter	['A0LMC1' 'A0LMC1']
		Vibrio	['A5F051' 'Q7MF46' 'C3LVM1' 'Q87JL6' 'A7N333' 'Q9KLY5' 'Q8D3M6' 'A5F051' 'Q7MF46' 'C3LVM1' 'Q87JL6' 'A7N333' 'Q9KLY5' 'Q8D3M6']
phoA	Alkaline phosphatase	Aspergillus	['P34724' 'Q8X176' 'P34724' 'Q8X176']
		Escherichia	['P21948' 'P00634' 'P21948' 'P00634']
		Lysobacter	['Q05205' 'Q05205']
		Serratia	['P19147' 'P19147']
		Bacillus	['P19406' 'P19406']
		Pseudomonas	['Q02QC9' 'P35483' 'Q02QC9' 'P35483']
phoD	Alkaline phosphatase D	Bacillus	['P42251' 'P42251']
		Zymomonas	['Q5NNZ8' 'Q5NNZ8']
phoN	Non-specific acid phosphatase	Providencia	['P26975' 'P26975']
		Salmonella	['P26976' 'Q934J6' 'P26976' 'Q934J6']
phoR	Phosphate regulon sensor protein PhoR	Bacillus	['P23545' 'P23545']
		Escherichia	['P08400' 'P08400']
		Haemophilus	['P71380' 'P71380']
		Klebsiella	['P45608' 'P45608']
		Pseudomonas	['P23621' 'P23621']
		Shigella	['P45609' 'P45609']
pit	Low-affinity inorganic phosphate transporter	Buchnera	['Q8K903' 'P57647' 'Q89A24' 'Q8K903' 'P57647' 'Q89A24']
		Bacillus	['O34436' 'O34436']
		Mycobacterium	['Q50173' 'P59950' 'P9WIA7' 'P9WIA6' 'Q50173' 'P59950' 'P9WIA7' 'P9WIA6']
		Rhizobium	['O30499' 'O30499']
		Streptomyces	['P41132' 'P41132']
ppa	Inorganic pyrophosphatase	Aeropyrum	['Q9YBA5' 'Q9YBA5']
		Agrobacterium	['Q8UC37' 'Q8UC37']
		Aquifex	['O67501' 'O67501']
		Bacillus	['P19514' 'P19514']
		Bartonella	['P51064' 'P51064']
		Bradyrhizobium	['Q89WY0' 'Q89WY0']
		Brucella	['P65744' 'P65745' 'P65744' 'P65745']
		Buchnera	['P59417' 'Q8KA31' 'P57190' 'P59417' 'Q8KA31' 'P57190']
		Campylobacter	['Q9PHM9' 'Q9PHM9']
		Caulobacter	['Q9AC20' 'Q9AC20']
		Chlamydia	['B0B8Z8' 'O84777' 'Q3KKS0' 'Q9Z6Y8' 'Q821T4' 'B0BAM7' 'Q9PLF1' 'B0B8Z8' 'O84777' 'Q3KKS0' 'Q9Z6Y8' 'Q821T4' 'B0BAM7' 'Q9PLF1']
		Corynebacterium	['Q8NM79' 'Q8FMF8' 'Q8NM79' 'Q8FMF8']
		Escherichia	['P0A7B0' 'P0A7A9' 'Q8FAG0' 'P0A7B0' 'P0A7A9' 'Q8FAG0']
		Geobacillus	['O05724' 'O05724']
		Gluconobacter	['O05545' 'O05545']
		Haemophilus	['P44529' 'P44529']
		Halalkalibacterium	['Q9KCG7' 'Q9KCG7']
		Halobacterium	['Q9HSF3' 'Q9HSF3']
		Helicobacter	['P56153' 'Q9ZLL5' 'P56153' 'Q9ZLL5']
		Legionella	['O34955' 'O34955']
		Leifsonia	['Q6ACP7' 'Q6ACP7']
		Leptospira	['Q72MG4' 'Q8EZ21' 'Q72MG4' 'Q8EZ21']
		Malacoplasma	['Q8EVW9' 'Q8EVW9']
		Mesorhizobium	['Q98ER2' 'Q98ER2']
		Methanopyrus	['Q8TVE2' 'Q8TVE2']
		Methanosarcina	['Q8PWY5' 'Q8TMI3' 'Q8PWY5' 'Q8TMI3']
		Methanothermobacter	['O26363' 'O26363']
		Mycobacterium	['P9WI54' 'P9WI55' 'O69540' 'P65747' 'P9WI54' 'P9WI55' 'O69540' 'P65747']
		Mycoplasma	['P75250' 'P47593' 'P75250' 'P47593']
		Mycoplasmopsis	['Q98Q96' 'Q98Q96']
		Nanoarchaeum	['Q74MY6' 'Q74MY6']
		Neisseria	['Q9JVG3' 'Q9K0G4' 'Q9JVG3' 'Q9K0G4']
		Nostoc	['P80562' 'P80562']
		Pasteurella	['P57918' 'P57918']
		Picrophilus	['Q6KZB3' 'Q6KZB3']
		Pseudanabaena	['P58733' 'P58733']
		Pseudomonas	['Q88QF6' 'Q9HWZ6' 'Q88QF6' 'Q9HWZ6']
		Pyrococcus	['O59570' 'Q8U438' 'Q9UY24' 'O59570' 'Q8U438' 'Q9UY24']
		Ralstonia	['Q8XWX1' 'Q8XWX1']
		Rhizobium	['Q92LH1' 'Q92LH1']
		Rhodospirillum	['Q9RGQ1' 'Q9RGQ1']
		Rickettsia	['Q4UKW0' 'Q68WE9' 'Q1RIN6' 'Q92H74' 'Q9ZCW5' 'Q4UKW0' 'Q68WE9' 'Q1RIN6' 'Q92H74' 'Q9ZCW5']
		Saccharolobus	['Q97W51' 'Q97W51']
		Salmonella	['P65748' 'P65749' 'P65748' 'P65749']
		Streptomyces	['Q9X8I9' 'Q9X8I9']
		Sulfolobus	['P50308' 'P50308']
		Sulfurisphaera	['Q974Y8' 'Q974Y8']
		Synechocystis	['P80507' 'P80507']
		Thermococcus	['Q5JIY3' 'P77992' 'Q5JIY3' 'P77992']
		Thermoplasma	['Q979E6' 'P37981' 'Q979E6' 'P37981']
		Thermosynechococcus	['Q8DHR2' 'Q8DHR2']
		Thermus	['P38576' 'P38576']
		Ureaplasma	['Q9PQH6' 'Q9PQH6']
		Vibrio	['Q7MPD2' 'Q9KP34' 'Q8DE89' 'Q87SW1' 'Q7MPD2' 'Q9KP34' 'Q8DE89' 'Q87SW1']
		Wigglesworthia	['Q8D274' 'Q8D274']
		Xanthomonas	['Q8PH18' 'Q8P5M4' 'Q8PH18' 'Q8P5M4']
		Xylella	['P65750' 'P65751' 'P65750' 'P65751']
		Yersinia	['Q8ZB98' 'Q8ZB98']
		Blastochloris	['P82992' 'P82992']
		Pseudanabaena	['P0CAP8' 'P0CAP8']
ppx	Exopolyphosphatase	Escherichia	['P0AFL6' 'P0AFL8' 'P0AFL7' 'P0AFL6' 'P0AFL8' 'P0AFL7']
		Pseudomonas	['Q9ZN70' 'Q9S605' 'Q9ZN70' 'Q9S605']
		Salmonella	['P0A270' 'P0A269' 'P0A270' 'P0A269']
		Vibrio	['Q9KU08' 'Q9KU08']
		Mycobacterium	['P9WHV4' 'P9WHV4']
		Haemophilus	['P44828' 'P44828']
pstB	Phosphate import ATP-binding protein PstB	Acinetobacter	['Q6FCW7' 'Q6FCW7']
		Aeropyrum	['Q9YG51' 'Q9YG51']
		Agrobacterium	['Q8UI76' 'Q8UI76']
		Albidiferax	['Q221H2' 'Q221H2']
		Alcaligenes	['Q6WB51' 'Q6WB51']
		Alcanivorax	['Q0VL18' 'Q0VL18']
		Alkalilimnicola	['Q0A9K1' 'Q0A9K1']
		Anaeromyxobacter	['Q2IGQ6' 'Q2IGQ6']
		Aquifex	['O67154' 'O67154']
		Archaeoglobus	['O28912' 'O28912']
		Aromatoleum	['Q5P1F3' 'Q5P1F3']
		Bacillus	['Q818I7' 'Q6HDP8' 'Q634R8' 'Q730R7' 'Q81LW6' 'Q818I7' 'Q6HDP8' 'Q634R8' 'Q730R7' 'Q81LW6']
		Bacteroides	['Q5LBQ4' 'Q64SM5' 'Q8A853' 'Q5LBQ4' 'Q64SM5' 'Q8A853']
		Bartonella	['Q6G4T6' 'Q6G0L7' 'Q6G4T6' 'Q6G0L7']
		Bdellovibrio	['Q6MMH0' 'Q6MMH0']
		Bifidobacterium	['Q8G7F4' 'Q8G7F4']
		Bordetella	['Q2KVN7' 'Q7W8Q6' 'Q7WMC3' 'Q7VZ66' 'Q2KVN7' 'Q7W8Q6' 'Q7WMC3' 'Q7VZ66']
		Borrelia	['Q662E6' 'Q662E6']
		Borreliella	['O51236' 'Q0SNU4' 'O51236' 'Q0SNU4']
		Bradyrhizobium	['Q89VF2' 'Q89VF2']
		Brucella	['Q2YQT8' 'P63362' 'P63361' 'Q57AC2' 'Q2YQT8' 'P63362' 'P63361' 'Q57AC2']
		Burkholderia	['Q9XBG1' 'Q62L74' 'Q63V79' 'Q9XBG1' 'Q62L74' 'Q63V79']
		Campylobacter	['Q9PHQ1' 'Q5HVF4' 'Q9PHQ1' 'Q5HVF4']
		Carboxydothermus	['Q3AAA4' 'Q3AAA4']
		Caulobacter	['P0CAT6' 'B8GYG4' 'P0CAT6' 'B8GYG4']
		Cereibacter	['Q3J376' 'Q3J376']
		Chelativorans	['Q11DN5' 'Q11DN5']
		Chlorobaculum	['Q8KDZ5' 'Q8KDZ5']
		Chlorobium	['Q3B3H7' 'Q3ATA4' 'Q3B3H7' 'Q3ATA4']
		Chromobacterium	['Q7NZI7' 'Q7NZI7']
		Clostridioides	['Q180A5' 'Q180A5']
		Clostridium	['Q8XMP8' 'Q0SVB6' 'Q97IE0' 'Q895Y0' 'Q0TTG6' 'Q8XMP8' 'Q0SVB6' 'Q97IE0' 'Q895Y0' 'Q0TTG6']
		Colwellia	['Q47Y12' 'Q47Y12']
		Corynebacterium	['Q8NMK1' 'Q8FMN9' 'Q4JXC5' 'Q8NMK1' 'Q8FMN9' 'Q4JXC5']
		Cutibacterium	['Q6AAX3' 'Q6AAX3']
		Cytophaga	['Q11NG0' 'Q11NG0']
		Dechloromonas	['Q47A37' 'Q47A37']
		Dehalococcoides	['Q3ZA58' 'Q3ZWN4' 'Q3ZA58' 'Q3ZWN4']
		Deinococcus	['Q9RYZ3' 'Q1J0N0' 'Q9RYZ3' 'Q1J0N0']
		Desulfitobacterium	['Q24PY8' 'Q24PY8']
		Desulfotalea	['Q6AM16' 'Q6AM16']
		Edwardsiella	['Q9AML4' 'Q9AML4']
		Enterobacter	['O32487' 'O32487']
		Escherichia	['P0AAH1' 'P0AAH0' 'Q0TAY4' 'Q1R4L0' 'P0AAH2' 'P0AAH1' 'P0AAH0' 'Q0TAY4' 'Q1R4L0' 'P0AAH2']
		Frankia	['Q2J534' 'Q2J534']
		Geobacillus	['Q5KX47' 'Q5KX47']
		Geobacter	['Q74E68' 'Q39S52' 'Q74E68' 'Q39S52']
		Gluconobacter	['Q5FT15' 'Q5FT15']
		Granulibacter	['Q0BTP1' 'Q0BTP1']
		Hahella	['Q2SNX4' 'Q2SNX4']
		Halalkalibacterium	['Q9K8L5' 'Q9K8L5']
		Haloquadratum	['Q18K56' 'Q18K56']
		Hydrogenovibrio	['Q31I88' 'Q31I88']
		Idiomarina	['Q5QVB0' 'Q5QVB0']
		Jannaschia	['Q28Q03' 'Q28Q03']
		Koribacter	['Q1IMC7' 'Q1IMC7']
		Lactobacillus	['Q1GAD3' 'Q1GAD3']
		Leifsonia	['Q6ADG4' 'Q6ADG4']
		Malacoplasma	['Q8EUJ1' 'Q8EUJ1']
		Maricaulis	['Q0ASG3' 'Q0ASG3']
		Mesoplasma	['Q6F1N1' 'Q6F1N1']
		Mesorhizobium	['Q98FL5' 'Q98FL5']
		Methanocaldococcus	['Q58418' 'Q58418']
		Methanococcoides	['Q12XW6' 'Q12XW6']
		Methanococcus	['Q6LY93' 'Q6LY93']
		Methanopyrus	['Q8TUR7' 'Q8TUR7']
		Methanosarcina	['Q46BM0' 'Q8TSA8' 'Q8PVF6' 'Q46BM0' 'Q8TSA8' 'Q8PVF6']
		Methanosphaera	['Q2NHW1' 'Q2NHW1']
		Methanospirillum	['Q2FTF8' 'Q2FTF8']
		Methanothermobacter	['O27764' 'O27764']
		Methylobacillus	['Q1H377' 'Q1H377']
		Methylococcus	['Q609Z8' 'Q609Z8']
		Moorella	['Q2RM86' 'Q2RM86']
		Mycobacterium	['Q50046' 'Q49588' 'Q1B3B4' 'Q50046' 'Q49588' 'Q1B3B4']
		Mycolicibacterium	['P0C560' 'Q743D1' 'A0R4C0' 'P0C560' 'Q743D1' 'A0R4C0']
		Mycoplasma	['P75186' 'P47650' 'Q2SS06' 'Q6KIS8' 'Q6MTC1' 'P75186' 'P47650' 'Q2SS06' 'Q6KIS8' 'Q6MTC1']
		Mycoplasmoides	['Q7NC40' 'Q7NC40']
		Myxococcus	['Q1D320' 'Q1D320']
		Nitratidesulfovibrio	['Q72D46' 'Q72D46']
		Nitrobacter	['Q3SVB5' 'Q1QQH1' 'Q3SVB5' 'Q1QQH1']
		Nitrosomonas	['Q82VR4' 'Q82VR4']
		Nitrosospira	['Q2YA30' 'Q2YA30']
		Nocardia	['Q5Z293' 'Q5Z293']
		Oceanobacillus	['Q8ELT4' 'Q8ELT4']
		Oleidesulfovibrio	['Q30YR3' 'Q30YR3']
		Paraburkholderia	['Q13W55' 'Q13W55']
		Parasynechococcus	['Q7U6R4' 'Q7U6R4']
		Pasteurella	['Q9CNJ7' 'Q9CNJ7']
		Photorhabdus	['Q7N9U4' 'Q7N9U4']
		Prochlorococcus	['Q46L27' 'Q31BF6' 'Q7V1X3' 'Q7V7P0' 'Q7VCZ3' 'Q46L27' 'Q31BF6' 'Q7V1X3' 'Q7V7P0' 'Q7VCZ3']
		Pseudoalteromonas	['Q15QL7' 'Q3ILC5' 'Q15QL7' 'Q3ILC5']
		Pseudomonas	['Q3K4F5' 'Q9Z411' 'Q4K3K9' 'Q51546' 'Q3K4F5' 'Q9Z411' 'Q4K3K9' 'Q51546']
		Psychrobacter	['Q1Q8K4' 'Q4FQD1' 'Q1Q8K4' 'Q4FQD1']
		Pyrobaculum	['Q8ZX91' 'Q8ZX91']
		Pyrococcus	['Q9UZU7' 'Q8U242' 'Q9UZU7' 'Q8U242']
		Ralstonia	['Q8XZ72' 'Q8XZ72']
		Rhizobium	['Q92SA1' 'Q2KCV5' 'Q92SA1' 'Q2KCV5']
		Rhodococcus	['Q0S736' 'Q0S736']
		Rhodopirellula	['Q7UP21' 'Q7UP21']
		Rhodopseudomonas	['Q13CR0' 'Q20WP4' 'Q2J220' 'Q6N0I5' 'Q13CR0' 'Q20WP4' 'Q2J220' 'Q6N0I5']
		Rhodospirillum	['Q2RWU0' 'Q2RWU0']
		Roseobacter	['Q166A0' 'Q166A0']
		Rubrobacter	['Q1AXT9' 'Q1AXT9']
		Ruegeria	['Q5LS19' 'Q1GH74' 'Q5LS19' 'Q1GH74']
		Saccharolobus	['Q97ZT9' 'Q97ZT9']
		Saccharophagus	['Q21E72' 'Q21E72']
		Salinibacter	['Q2S081' 'Q2S081']
		Salmonella	['P63365' 'P63366' 'Q5PKW4' 'Q57HY8' 'P63365' 'P63366' 'Q5PKW4' 'Q57HY8']
		Shigella	['Q329R2' 'Q3YVL7' 'P0AAH3' 'Q31UX2' 'Q329R2' 'Q3YVL7' 'P0AAH3' 'Q31UX2']
		Spiroplasma	['Q6XYT0' 'Q6XYT0']
		Staphylococcus	['Q8CPA1' 'Q5HPF5' 'Q2YXY2' 'Q4L691' 'Q2FH51' 'P69881' 'Q6G9H4' 'P69878' 'Q49XI8' 'Q6GH21' 'P69879' 'Q2FYQ0' 'P69880' 'Q8CPA1' 'Q5HPF5' 'Q2YXY2' 'Q4L691' 'Q2FH51' 'P69881' 'Q6G9H4' 'P69878' 'Q49XI8' 'Q6GH21' 'P69879' 'Q2FYQ0' 'P69880']
		Streptomyces	['Q82G23' 'Q9EUS2' 'Q9KZW2' 'Q82G23' 'Q9EUS2' 'Q9KZW2']
		Sulfurimonas	['Q30PC0' 'Q30PC0']
		Synechococcus	['Q0IAC3' 'Q3AXX4' 'Q31KE8' 'Q5N1G5' 'Q3AJS9' 'Q0IAC3' 'Q3AXX4' 'Q31KE8' 'Q5N1G5' 'Q3AJS9']
		Syntrophotalea	['Q3A6U0' 'Q3A6U0']
		Syntrophus	['Q2LTG0' 'Q2LTG0']
		Thermobifida	['Q47L96' 'Q47L96']
		Thermococcus	['Q5JEP9' 'Q5JEP9']
		Thermosynechococcus	['Q8DGZ3' 'Q8DGZ3']
		Thermotoga	['Q9X0Y8' 'Q9X0Y8']
		Thermus	['Q5SLN1' 'Q72GX5' 'Q5SLN1' 'Q72GX5']
		Thiobacillus	['Q3SJQ8' 'Q3SJQ8']
		Trichodesmium	['Q10YP7' 'Q10YP7']
		Tropheryma	['Q83HT1' 'Q83GE8' 'Q83HT1' 'Q83GE8']
		Ureaplasma	['Q9PQU3' 'Q9PQU3']
		Wolinella	['Q7M9G3' 'Q7M9G3']
		Xanthomonas	['Q8PAG0' 'Q5H002' 'Q2P2Y5' 'Q3BV68' 'Q8PM59' 'Q4UT63' 'Q8PAG0' 'Q5H002' 'Q2P2Y5' 'Q3BV68' 'Q8PM59' 'Q4UT63']
		Xylella	['Q87C88' 'Q9PBK0' 'Q87C88' 'Q9PBK0']
		Zymomonas	['Q5NNN6' 'Q5NNN6']
		Heliobacterium	['Q8GDV4' 'Q8GDV4']
pstC	Phosphate transport system permease protein PstC	Escherichia	['P0AGH8' 'P0AGH9' 'P0AGH8' 'P0AGH9']
		Haemophilus	['P45191' 'P45191']
		Mesorhizobium	['Q98FL3' 'Q98FL3']
		Mycobacterium	['Q50098' 'Q50098']
		Pasteurella	['Q9CNJ5' 'Q9CNJ5']
		Shigella	['P0AGI0' 'P0AGI0']
		Xylella	['Q9PBK2' 'Q87C90' 'Q9PBK2' 'Q87C90']
		Methanocaldococcus	['Q58420' 'Q58420']
rbcL	Ribulose 1,5-bisphosphate carboxylase, chloroplastic (Fragment)	Lingulodinium	['Q42813' 'Q42813']
		Archaeoglobus	['O28635' 'O28635']
		Methanocaldococcus	['Q58632' 'Q58632']
		Methanosarcina	['Q8THG2' 'Q46E16' 'Q8PXG9' 'Q8THG2' 'Q46E16' 'Q8PXG9']
		Pyrococcus	['O58677' 'Q8U1P9' 'Q9UZD7' 'O58677' 'Q8U1P9' 'Q9UZD7']
		Thermococcus	['O93627' 'B6YXA9' 'O93627' 'B6YXA9']
		Prorocentrum	['Q6Y9H0' 'Q6Y9H0']
		Symbiodinium	['Q41406' 'Q41406']
		Aethionema	['A4QJC3' 'A4QJC3']
		Arabidopsis	['O03042' 'O03042']
		Arabis	['A4QK26' 'A4QK26']
		Barbarea	['A4QKB3' 'A4QKB3']
		Bigelowiella	['Q06J26' 'Q06J26']
		Chlamydomonas	['P00877' 'P00877']
		Cucumis	['P27064' 'P27064']
		Cylindrotheca	['P24673' 'P24673']
		Detonula	['O98945' 'O98945']
		Ectocarpus	['P24313' 'P24313']
		Glycine	['P27066' 'P27066']
		Gossypium	['A0ZZ43' 'A0ZZ43']
		Guillardia	['P14957' 'P14957']
		Lepidium	['A4QLB4' 'A4QLB4']
		Marchantia	['P06292' 'P06292']
		Nicotiana	['P00876' 'P00876']
		Oedogonium	['B2X1Y2' 'B2X1Y2']
		Olisthodiscus	['P14959' 'P14959']
		Oryza	['P0C512' 'P0C511' 'P0C512' 'P0C511']
		Paulinella	['A5CKB9' 'A5CKB9']
		Petunia	['P04992' 'P04992']
		Phaeodactylum	['Q9TK52' 'Q9TK52']
		Phaseolus	['A4GG89' 'A4GG89']
		Pisum	['P04717' 'P04717']
		Pylaiella	['P23651' 'P23651']
		Solanum	['P25079' 'P27065' 'P25079' 'P27065']
		Spinacia	['P00875' 'P00875']
		Thalassiosira	['A0T0N6' 'O98947' 'A0T0N6' 'O98947']
		Trieres	['P49520' 'P49520']
		Triticum	['P11383' 'P11383']
		Clitoria	['O20346' 'O20346']
		Persicaria	['O04435' 'O04435']
		Heterocapsa	['Q5ENN5' 'Q5ENN5']
tphB	1,2-dihydroxy-3,5-cyclohexadiene-1,4-dicarboxylate dehydrogenase	Comamonas	['Q5D0X4' 'Q5D0X4']
ugpA	sn-glycerol-3-phosphate transport system permease protein UgpA	Agrobacterium	['Q7CRU3' 'Q7CRU3']
		Brucella	['Q8FW09' 'Q2YKR6' 'Q8YCA8' 'Q578E7' 'Q8FW09' 'Q2YKR6' 'Q8YCA8' 'Q578E7']
		Escherichia	['Q0TC08' 'Q8FCQ0' 'Q7AA80' 'A1AGY3' 'Q1R5H6' 'P10905' 'Q0TC08' 'Q8FCQ0' 'Q7AA80' 'A1AGY3' 'Q1R5H6' 'P10905']
		Pectobacterium	['Q6CZ32' 'Q6CZ32']
		Rhizobium	['Q92WD8' 'Q92WD8']
		Salmonella	['Q57IS1' 'Q5PJK9' 'Q8Z247' 'Q8ZLF2' 'Q57IS1' 'Q5PJK9' 'Q8Z247' 'Q8ZLF2']
		Shigella	['Q83PU6' 'Q0SZM0' 'Q32AT4' 'Q83PU6' 'Q0SZM0' 'Q32AT4']
		Yersinia	['Q7CKV6' 'Q1CBH4' 'A1JID8' 'Q66FU6' 'Q1CNC8' 'Q7CKV6' 'Q1CBH4' 'A1JID8' 'Q66FU6' 'Q1CNC8']
ugpB	sn-glycerol-3-phosphate-binding periplasmic protein UgpB	Dictyostelium	['Q54YZ0' 'Q54YZ0']
		Agrobacterium	['Q8UB32' 'Q8UB32']
		Brucella	['Q2YKR5' 'Q8FW10' 'Q8YCA7' 'Q578E6' 'Q2YKR5' 'Q8FW10' 'Q8YCA7' 'Q578E6']
		Escherichia	['Q1R5H5' 'Q8CVL9' 'Q0TC07' 'P0AG81' 'P0AG80' 'A1AGY4' 'Q1R5H5' 'Q8CVL9' 'Q0TC07' 'P0AG81' 'P0AG80' 'A1AGY4']
		Pectobacterium	['Q6CZ31' 'Q6CZ31']
		Rhizobium	['Q926H8' 'Q926H8']
		Salmonella	['Q57IS0' 'Q7CPK0' 'Q5PJK8' 'Q8XG55' 'Q57IS0' 'Q7CPK0' 'Q5PJK8' 'Q8XG55']
		Shigella	['Q0SZL9' 'Q32AT3' 'Q83PU5' 'Q0SZL9' 'Q32AT3' 'Q83PU5']
		Yersinia	['A1JID7' 'Q1CNC9' 'Q66FU7' 'Q1CBH5' 'Q7CKV7' 'A1JID7' 'Q1CNC9' 'Q66FU7' 'Q1CBH5' 'Q7CKV7']
ugpC	sn-glycerol-3-phosphate import ATP-binding protein UgpC	Bartonella	['A1URR2' 'Q6G194' 'Q6G5J0' 'A1URR2' 'Q6G194' 'Q6G5J0']
		Bordetella	['Q7VYN2' 'Q7WID6' 'Q7W6G5' 'Q2L0H5' 'Q7VYN2' 'Q7WID6' 'Q7W6G5' 'Q2L0H5']
		Bradyrhizobium	['Q89WG0' 'Q89WG0']
		Brucella	['Q2YKR8' 'Q8FW07' 'Q8YCB1' 'Q578E9' 'Q2YKR8' 'Q8FW07' 'Q8YCB1' 'Q578E9']
		Burkholderia	['Q63Q62' 'Q62GB4' 'Q63Q62' 'Q62GB4']
		Cereibacter	['Q3IX40' 'A3PRY1' 'Q3IX40' 'A3PRY1']
		Chromobacterium	['Q7NRX5' 'Q7NRX5']
		Chromohalobacter	['Q1QTX6' 'Q1QTX6']
		Escherichia	['P10907' 'Q8FCQ2' 'Q8X6U5' 'A1AGY1' 'Q0TC10' 'Q1R5H8' 'P10907' 'Q8FCQ2' 'Q8X6U5' 'A1AGY1' 'Q0TC10' 'Q1R5H8']
		Jannaschia	['Q28QL7' 'Q28QL7']
		Mesorhizobium	['Q98G42' 'Q98G42']
		Paraburkholderia	['Q13TV1' 'Q13TV1']
		Paracoccus	['A1B9Q7' 'A1B9Q7']
		Pectobacterium	['Q6CZ34' 'Q6CZ34']
		Ralstonia	['Q8XZX8' 'Q8XZX8']
		Rhizobium	['Q92WD6' 'Q92WD6']
		Rhodopseudomonas	['Q2J2E9' 'Q13ER6' 'Q07UI9' 'Q6NDQ0' 'Q21CA3' 'Q2J2E9' 'Q13ER6' 'Q07UI9' 'Q6NDQ0' 'Q21CA3']
		Roseobacter	['Q164Y5' 'Q164Y5']
		Ruegeria	['Q1GID1' 'Q5LX21' 'Q1GID1' 'Q5LX21']
		Salmonella	['Q8ZLF4' 'Q57IS3' 'Q5PJL1' 'Q8Z245' 'Q8ZLF4' 'Q57IS3' 'Q5PJL1' 'Q8Z245']
		Shigella	['Q3YW77' 'Q31VH5' 'Q3YW77' 'Q31VH5']
		Vibrio	['Q9KRT4' 'Q8D954' 'Q7MLB8' 'Q9KRT4' 'Q8D954' 'Q7MLB8']
		Yersinia	['Q1CNC6' 'Q1CBH2' 'Q66FU4' 'A1JIE0' 'Q74R28' 'Q1CNC6' 'Q1CBH2' 'Q66FU4' 'A1JIE0' 'Q74R28']
ugpQ	Glycerophosphodiester phosphodiesterase, cytoplasmic	Escherichia	['P10908' 'P10908']
